# Supplementary material for: The Use of Multimodality Imaging for the Diagnosis of Myocardial Outpouchings and Invaginations: A Systematic Review
Source: Life (Basel). 2023 Feb 26;13(3):650. doi: 10.3390/life13030650 (PMC10058360; doi:10.3390/life13030650)
Supplement: Supplementary file 1 [file life-13-00650-s001.zip]

Archive with 1 entries (1 files):
- life-2153469-supplementary.pdf
